# Supplementary material for: Efficient Entrapment of Alpha-Synuclein Biotinylated Antibody in KCC-1-NH-CS2 and Application for the Sensitive Diagnosis of Parkinson’s Using Recognition of Biomarker: An Innovative Electrochemical Label-Free Immunosensor for the Biomedical Analysis of Neurodegenerative Diseases
Source: Biosensors (Basel). 2022 Oct 21;12(10):911. doi: 10.3390/bios12100911 (PMC9599316; doi:10.3390/bios12100911)
Supplement: Supplementary file 1 [file biosensors-12-00911-s001.zip]

Archive with 1 entries (1 files):
- biosensors-1975699-supplementary.pdf
